# Supplementary material for: Adaptation Mechanisms of Understory Vegetation in Subtropical Plantations: Synergistic Drivers of Stand Spatial Structure and Soil Fertility
Source: Plants (Basel). 2025 Nov 11;14(22):3452. doi: 10.3390/plants14223452 (PMC12656622; doi:10.3390/plants14223452)
Supplement: Supplementary file 1 [file plants-14-03452-s001.zip]

Archive with 1 entries (1 files):
- plants-3939792-supplementary.pdf
